# Supplementary material for: Chemotherapeutic Activity of Pitavastatin in Vincristine Resistant B-Cell Acute Lymphoblastic Leukemia
Source: Cancers (Basel). 2023 Jan 24;15(3):707. doi: 10.3390/cancers15030707 (PMC9913300; doi:10.3390/cancers15030707)
Supplement: Supplementary file 1 [file cancers-15-00707-s001.zip]

Archive with 2 entries (2 files):
- cancers-2070903-original-images.pdf
- cancers-2070903-supplementary.pdf
